# Supplementary material for: Characterization and Comparative Analysis of the Staphylococcus aureus Genomic Island vSaβ: an In Silico Approach
Source: J Bacteriol. 2019 Oct 21;201(22):e00777-18. doi: 10.1128/JB.00777-18 (PMC6805111; doi:10.1128/JB.00777-18)
Supplement: Supplemental file 1 [file JB.00777-18-s0001.xlsx]

## Sheet: Supplemental Material S1
SUPPLEMENTAL MATERIAL S1 Sequencing details and assembly statistics on newly seqeunced strains. Arsterisk indicates data provided by NCBI.
Strain name	Accession no. NCBI	vSaβ type	Sequencing Technology	Coverage	Total sequence length	Number of contigs*	Contig N50*	Contig L50*	Assembly method
Lodi13k	SZYI01	I	Illumina	45x	2753887	78	194119	4	MIRA v. 4.orc5
G12B	SZYM01	II	Illumina	13x	2795859	23	549659	2	SPAdes v. 3.1
G29N	SZYO01	II	Illumina	15x	2778733	26	697818	2	SPAdes v. 3.1
Lodi10B	SZYT01	II	Illumina	42x	2871522	99	149345	7	MIRA v. 4.orc5
M2084B	VCQP01	II	Illumina	20x	2764278	24	553168	2	SPAdes v. 3.1
M2130B	SZYY01	II	Illumina	12x	2764300	26	553168	2	SPAdes v. 3.1
M2529B	SZZA01	II	Illumina	13x	2766245	24	698581	2	SPAdes v. 3.1
M5512B	SZZF01	II	454	25x	2767107	36	199379	5	Newbler v. 2.6
M5171B	VCQQ01	II	Illumina	16x	2811282	25	737913	2	SPAdes v. 3.1
M6020B	SZZG01	II	454	21x	2776122	65	122268	8	Newbler v. 2.6
M3783C	SZZE01	IV	454	32x	2692063	29	332638	4	Newbler v. 2.6
M2839C	SZZC01	IV	454	15x	2764300	26	553168	2	SPAdes v. 3.1
M1280C	SZYW01	IV	454	23x	2727334	28	152898	6	Newbler v. 2.6
M1655C	SZYX01	IV	454	29x	2683714	24	222787	4	Newbler v. 2.6
M2323C	SZYZ01	IV	454	111x	2697325	26	231196	4	Newbler v. 2.6
M2682A	SZZB01	IV	454	34x	2712902	88	83639	10	Newbler v. 2.6
K2R	SZYS01	VI	454	38x	2761938	172	56216	15	Newbler v. 2.6
G07I	SZYJ01	VI	Illumina	16x	2735858	28	411256	3	SPAdes v. 3.1
Lodi4R	SZYV01	VI	Illumina	39x	2845788	99	144788	7	MIRA v. 4.orc5
M3386D	SZZD01	VII	454	25x	2665745	96	70541	14	Newbler v. 2.6
G42G	SZYQ01	IX	Illumina	13x	2772469	32	276209	4	SPAdes v. 3.1
G33O	SZYP01	XI	Illumina	13x	2741651	22	504299	2	SPAdes v. 3.1
G68P	SZYR01	XI	Illumina	13x	2741642	24	504217	2	SPAdes v. 3.1
G11F	SZYL01	XII	Illumina	12x	2797370	24	319673	2	SPAdes v. 3.1
G19F	SZYN01	XIII	Illumina	12x	2703316	39	651423	2	SPAdes v. 3.1
G08M	SZYK01	XIV	Illumina	17x	2797370	24	319673	2	SPAdes v. 3.1
Lodi11bM	SZYU01	XV	Illumina	37x	2737662	65	143063	5	MIRA v. 4.orc5
