# Supplementary material for: Characterization and Comparative Analysis of the Staphylococcus aureus Genomic Island vSaβ: an In Silico Approach
Source: J Bacteriol. 2019 Oct 21;201(22):e00777-18. doi: 10.1128/JB.00777-18 (PMC6805111; doi:10.1128/JB.00777-18)
Supplement: Supplemental file 2 [file JB.00777-18-s0002.xlsx]

## Sheet: Supplemental Dataset S1
Supplemental Material S2 Detailed information on strains used in the course of this study. Strains used as reference are given in bold. All sequences are available on the NCBI database.
No.	vSaβ type	Strain name	Accession no. NCBI	Genome structure	Country of origin	Host	Disease/clinical information	spa	ST	CC	year	Seq.	Reference
1	I	Mu50	BA000017.4	complete	Japan	Human	Wound infection	t002	ST5	CC5	1997	SG	1
2	I	N315	BA000018.3	complete	Japan	Human	Pharyngeal infection	t002	ST5	CC5	1982	SG	1
3	I	502A	CP007454.1	complete	USA	Human	Hospital isolate	t010	ST5	CC5	1963	PB	2
4	I	HOU1444-VR	CP012593.1	complete	Brazil	Human	Blood culture	t002	ST5	CC5	2012	PB	3
5	I	JH1	CP000736.1	complete	USA	Human	Infection	t002	ST5	CC5	-	SG	4
6	I	JH9	CP000703.1	complete	USA	Human	Infection	t002	ST5	CC5	-	SG	4
7	I	Lodi13k	SZYI00000000	contigs	Italy	Cattle	Mastitis	t14155	*	*	2011/2012	I	present study
8	I	Mu3	AP009324.1	complete	Japan	Human	Pneumonia	t002	ST5	CC5	1997	SG	5
9	I	NZAK3	LT009690.1	complete	New Zealand	Human	Hospital isolate	t002	ST5	CC5	2005	PB	6
10	I	UCI28	CP018768.1	complete	USA	Human	Patient w disease	t242	ST5	CC5	2009	PB, I	7
11	I	ST228	FFXA00000000.1	contigs	United Kingdom	Human	Infection	t1003	ST228	CC5	2001	I	8
12	II	TW20	FN433596.1	complete	United Kingdom	Human	Infection	t037	ST239	CC8	2003	454, I	9
13	II	COL	CP000046.1	complete	United Kingdom	Human	Early MRSA strain	t008	ST250	CC8	1976	SG	10
14	II	DSM20231	CP011526.1	complete	Germany	Human	Pleural fluid	t1029	ST8	CC8	1884	PB	11
15	II	G12B	SZYM00000000	contigs	Switzerland	Cattle	Mastitis	t711	ST8	CC8	2005	454	present study
16	II	G29N	SZYO00000000	contigs	Switzerland	Cattle	Mastitis	t2953	ST8	CC8	2005	454	present study
17	II	Lodi10B	SZYT00000000	contigs	Italy	Cattle	Mastitis	t2953	ST8	CC8	2011/2012	I	present study
18	II	M2084B	VCQP00000000	contigs	Switzerland	Cattle	Mastitis	t2953	ST8	CC8	2004	454	present study
19	II	M2130B	SZYY00000000	contigs	Switzerland	Cattle	Mastitis	t2953	*	CC8	2004	454	present study
20	II	M2529B	SZZA00000000	contigs	Switzerland	Cattle	Mastitis	t2953	*	CC8	2004	454	present study
21	II	M5512B	SZZF00000000	contigs	Switzerland	Cattle	Mastitis	t5720	ST8	CC8	2004	454	present study
22	II	M5171B	VCQQ00000000	contigs	Switzerland	Cattle	Mastitis	t024	ST8	CC8	2004	454	present study
23	II	M6020B	SZZG00000000	contigs	Switzerland	Cattle	Mastitis	t024	ST8	CC8	2004	454	present study
24	II	MSSA476	BX571857.1	complete	United Kingdom	Human	Infection/osteomyelitis and bacteremia	t607	ST1	CC1	1998	SG	12
25	II	MW2	BA000033.2	complete	USA	Human	Infection	t128	ST1	CC1	1998	SG	13
26	II	NCTC8325	CP000253.1	complete	USA	Human	Sepsis	t211	ST8	CC8	1943	PB	14
27	II	Newman	AP009351.1	complete	United Kingdom	Human	Infection	t008	ST254	CC8	1952	SG	15
28	II	USA300	CP000255.1	complete	USA	Human	Infection	t008	ST8	CC8	-	CS	16
29	III	MRSA252	BX571856.1	complete	United Kingdom	Human	Infection	t018	ST36	CC30	2004	SG	12
30	III	55/2053	CP002388.1	complete	USA	-	-	t021	ST30	CC30	-	454	17
31	III	A017934/97	ACYP00000000.1	contigs	USA	-	-	t021	ST30	CC30	-	454	18
32	III	CIG1605	AHKE00000000.1	contigs	USA	Human	Blood	t018	ST36	CC30	2012	454, I	19
33	III	ATCC 25923	CP009361.1	complete	USA	Human	Clinical isolate	t021	ST243	CC30	1945	PB	20
34	III	st1632	FGRX00000000.1	contigs	United Kingdom	Human	Blood	t018	ST36	CC30	2007	I	8
35	III	st2788	FGYR00000000.1	contigs	United Kingdom	Human	Blood	t018	ST36	CC30	2010	I	8
36	III	HAR21	JYAW00000000.2	contigs	Denkmark	Human	-	*	ST36	CC30	2002	PB, I	21
37	III	TCH60	CP002110.1	complete	USA	Human	Skin infection	t019	ST030	CC30	-	454, I	22
38	IV	M3783C	SZZE00000000	contigs	Switzerland	Cattle	Mastitis	t529	ST504	CC705	2004	I	present study
39	IV	RF122	AJ938182.1	complete	United Kingdom	Cattle	Mastitis	t529	ST151	CC705	1993	SG	23
40	IV	M2839C	SZZC00000000	contigs	Switzerland	Cattle	Mastitis	t529	ST504	CC705	2004	I	present study
41	IV	M1280C	SZYW00000000	contigs	Switzerland	Cattle	Mastitis	t529	ST504	CC705	2004	I	present study
42	IV	M1655C	SZYX00000000	contigs	Switzerland	Cattle	Mastitis	t529	ST504	CC705	2004	I	present study
43	IV	M2323C	SZYZ00000000	contigs	Switzerland	Cattle	Mastitis	t529	ST504	CC705	2004	I	present study
44	IV	M2682A	SZZB00000000	contigs	Switzerland	Cattle	Mastitis	t529	ST504	CC705	2004	I	present study
45	IV	strain 110	JZIP00000000.1	contigs	Finland	Cattle	Mastitis	t529	ST3140	CC705	2000	454	24
46	V	S0385	AM990992.1	complete	Netherlands	Human	Endocarditis	t011	ST398	CC398	2006	454	25
47	V	08BA	CP003808.1	complete	Canada	Human	Skin infection	t034	ST398	ST398	2008	454	26
48	V	GD705	CP019593.2	complete	China	Human	-	t011	ST398	CC398	-	PB, I	27
49	V	GD1677	CP019595.1	complete	China	Human	-	t034	ST398	CC398	-	PB	28
50	V	NZ15MR0322	LT699704.1	complete	New Zealand	Human	Clinical sample	t011	ST398	CC398	2015	PB	29
51	V	RVIM1295	CP013616.1	complete	Netherlands	Human	Hospital isolate	t108	ST398	CC398	2009	454, I	30
52	V	UB 08-172	JIVT00000000.1	contigs	France	-	-	t899	ST398	CC398	-	I	31
53	V	USA7	JIVL00000000.1	contigs	USA	Human	Body fluid	t11	ST398	CC398	-	I	32
54	V	VET0307R	JIOO00000000.1	contigs	Netherlands	Human	-	t11	ST398	CC398	2009	I	33
55	VI	K2R	SZYS00000000	contigs	Switzerland	Cattle	Mastitis	t267	ST352	CC97	2011	I	present study
56	VI	STDY6124959	FQQX00000000.1	contigs	Thailand	Human	-	t267	ST1179	CC97	2015	I	34
57	VI	HST-066	AVPA00000000.1	contigs	Lebanon	Human	Tracheal aspirate	t267	ST97	CC97	2011	I	35
58	VI	M0443	JBAB00000000.1	contigs	USA	Human	Wound	*	ST97	CC97	2003	I	36
59	VI	1608 S21	MKYV00000000.1	contigs	Switzerland	Cattle	Mastitis	t267	ST352	CC97	2016	I	37
60	VI	st1012	FGHT00000000.1	contigs	United Kingdom	Human	Blood	t267	ST97	CC97	2005	I	8
61	VI	STDY6124877	FQJB00000000.1	contigs	Thailand	Human	-	t267	ST97	CC97	2015	I	38
62	VI	Newbould 305	AKYW00000000.1	contigs	Canada	Cattle	Mastitis	t267	ST115	CC97	1958	I	39
63	VI	G07I	SZYJ00000000	contigs	Switzerland	Cattle	Mastitis	t524	ST71	CC97 SLV	2005	454	present study
64	VI	ATTC6538	CP020020.1	complete	Germany	Human	Pleural fluid	t3297	ST464	CC 97 SLV	1884	PB	40
65	VI	Lodi4R	SZYV00000000	contigs	Italy	Cattle	Mastitis	t1421	ST97	CC97	2011/2012	I	present study
66	VII	M013	CP003166.1	complete	Taiwan	Human	Wound	t437	ST59	CC59	2002	454	41
67	VII	M3386D	SZZD00000000	contigs	Switzerland	Cattle	Mastitis	t437	ST59	CC59	2004	454	present study
68	VII	MS4	CP009828.1	complete	China	Human	Wound exudate of bone fracture	t437	ST338	CC59	2012	I, PB	42
69	VII	SA957	CP003603.1	complete	Taiwan	Human	Epidemic MRSA	t437	ST59	CC59	2000	I	43
70	VII	HZW450	CP020741.1	complete	China	Human	Impetigo	t437	ST59	CC59	2016	PB	44
71	VIII	JKD6159	CP002114.2	complete	Australia	Human	Infection	t202	ST93	singleton	2010	I	45
72	IX	ED133	CP001996	complete	France	Sheep	Mastitis	t2678	ST133	CC133	1997	454	46
73	IX	G42G	SZYQ00000000	contigs	Switzerland	Sheep	Mastitis	t3495	*	CC133 SLV	2005	454	present study
74	IX	NCTC1803	LR134305.1	complete	United Kingdom	Sheep	Mastitis	t544	ST133	CC133	1924	PB	47
75	IX	NCTC9555	LR134090.1	complete	United Kingdom	sheep	Wound	t17906	ST133	CC133	1954	PB	48
76	IX	O267	CP034102.1	complete	France	sheep	Mastitis	t2678	ST133	CC133	-	I	49
77	X	O11	CP024649.1	complete	France	Sheep	Mastitis	t524	ST700	CC130	2002	I	26
78	X	O46	CP025395.1	complete	France	Sheep	Mastitis	t3568	ST2490	CC130	2002	I	26
79	XI	G33O	SZYP00000000	contigs	Switzerland	Cattle	Mastitis	t7013	*	CC479 SLV	2005	I	present study
80	XI	G68P	SZYR00000000	contigs	Switzerland	Cattle	Mastitis	t7013	*	CC479 SLV	2005	I	present study
81	XII	G11F	SZYL00000000	contigs	Switzerland	Cattle	Mastitis	t2736	ST389	CC20	2005	I	present study
82	XII	strain 9	JZIN00000000.1	contigs	Finland	Cattle	Mastitis	t1987	ST20	CC20	2000	454	20
83	XII	FKQO	FKQO00000000.1	contigs	USA	Human	Infection	t731	ST20	CC20	2009	I	50
84	XII	GUATP222	BEYM00000000.1	contigs	Japan	Human	Dermatitis	-	ST20	CC20	2014	I	51
85	XII	GUATP47	BEYA00000000.1	contigs	Japan	Human	Dermatitis	t2094	ST20	CC20	2014	I	52
86	XII	Ex1 scf	QFZP00000000.1	contigs	United Kingdom	Human	Spinal infection	t3277	ST20	CC20	2015	I	53
87	XIII	G19F	SZYN00000000	contigs	Switzerland	Cattle	Mastitis	t100	ST27	CC9	2005	I	present study
88	XIII	st1332	FGQW00000000.1	contigs	United Kingdom	Human	Blood	t099	ST9	CC9	2012	I	8
89	XIII	NCTC8765	UHAV00000000.1	contigs	-	-	-	t13493	ST9	CC9	1951	PB	54
90	XIII	MSSA	FKSV00000000.1	contigs	USA	Human	Wound	t209	ST109	CC9	2009	I	55
91	XIII	strainNA	FKME00000000.1	contigs	USA	Human	Wound	t209	ST109	CC9	2010	I	56
92	XIII	TSAR05	NADE00000000.1	contigs	Taiwan	Human	Urinary tract infection	t800	ST9	CC9	2006	I	57
93	XIII	21334	AGTW00000000.1	contigs	-	-	-	t209	ST109	CC9	2006	454, I	58
94	XIII	RKI4	CP011528.1	complete	Germany	Human	Food poisoning	t733	ST27	CC9	2008	I, PB	59
95	XIII	K18	CP020714.1	complete	India	Buffalo Milk	Mastitis	t7286	ST2454	CC2454	2014	Ion Torrent	60
96	XIV	G08M	SZYK00000000	contigs	Switzerland	Cattle	Mastitis	t091	ST7	CC7	2005	I	present study
97	XIV	strain 08-02300	CP015646.1	complete	Germany	Human	Wound	t091	ST7	CC7	2008	PB, I	61
98	XIV	3688STDY6125053	FQRQ00000000.1	contigs	Thailand	Human	-	t9023	ST7	CC7	2015	I	62
99	XIV	3688STDY6125046	FQFN00000000.1	contigs	Thailand	Human	-	t091	ST7	CC7	2015	I	63
100	XIV	strain H1524	OFVG00000000.1	contigs	Denmark	Human	Diseased/patient sample	t091	ST7	CC7	2014	-	64
101	XIV	strain H1645	OFVN00000000.1	contigs	Denmark	Human	Diseased/patient sample	t091	ST789	CC7	2014	-	64
102	XV	Lodi11bM	SZYU00000000	contigs	Italy	Cattle	Mastitis	t605	ST126	CC126	2011/2012	I	present study
103	XV	strain 4185	NWUN00000000.1	contigs	Brazil	Cattle	Mastitis	t605	ST126	CC126	2001	I	65
		Legend
		SG	Shotgun sequencing
		PB	PacBio
		I	Illumina
		CS	Capillary squencing
		SLV	Single locus variant
		*	Unknown or not applicable
		-	Unknown or not applicable
		bold	Reference strains
		y	Yes
		n	No
